# Supplementary material for: Cigarette Smoke Disturbs the Survival of CD8+ Tc/Tregs Partially through Muscarinic Receptors-Dependent Mechanisms in Chronic Obstructive Pulmonary Disease
Source: PLoS One. 2016 Jan 25;11(1):e0147232. doi: 10.1371/journal.pone.0147232 (PMC4726532; doi:10.1371/journal.pone.0147232)
Supplement: S1 File — (ZIP) [file pone.0147232.s001.zip]

Archive with 7 entries (6 files):
- S1_file/
- S1_file/Original Data for Figure 2.xlsx
- S1_file/Original Data for Figure 3.xlsx
- S1_file/Original Data for Figure 4.xlsx
- S1_file/Original Data for Figure 5.xlsx
- S1_file/Original Data for Figure 6.xlsx
- S1_file/Original Data for Table 1.xlsx
