# Supplementary material for: Cigarette Smoke Disturbs the Survival of CD8+ Tc/Tregs Partially through Muscarinic Receptors-Dependent Mechanisms in Chronic Obstructive Pulmonary Disease
Source: PLoS One. 2016 Jan 25;11(1):e0147232. doi: 10.1371/journal.pone.0147232 (PMC4726532; doi:10.1371/journal.pone.0147232)
Supplement: S1 File — (ZIP) [file pone.0147232.s001.zip › S1_file/Original Data for Figure 2.xlsx]

## Sheet: CD8
HC	HS	COPD
20.36	18.13	27.87
22.72	17.36	25.37
12.84	15.49	29.61
23.49	17.43	23.79
19.8	19.71	31.21
29.2	22.79	28.41
23.05	29.49	28
15.02	20.25	30.47
8.06	26.41	10.4
12.81	24.6	26.57
22.75	24.52	41.51
19.98	17.82	21.39
25.02	5.47	24.56
17.56	29.48	22.81
14.06	19.02	21.53
		24.39
		29.94
		29.97

## Sheet: CD8Treg
HC	HS	COPD
0.68	1.41	0.89
0.71	1.52	1.05
1.44	1.57	0.82
0.84	1.37	0.9
0.69	1.66	0.57
0.74	1.59	0.79
0.83	2.25	1.25
0.46	2.29	0.95
1	1.43	0.95
0.86	1.73	1.08
1.76	0.69	1.43
1.5	0.84	0.95
0.87	1.37	0.67
1.13	1.24	1.51
0.87	0.93	0.69
		1.21
		1.01
		0.84

## Sheet: Correlation CD8
CD8	FEV1%
27.87	46.4
25.37	42.4
29.61	44.4
23.79	49.4
31.21	45.8
28.41	51.3
28	53.6
30.47	43.9
10.4	77.9
26.57	54.1
41.51	45.1
21.39	58.4
24.56	44.4
22.81	57.7
21.53	66.9
24.39	40.5
29.94	53.8
29.97	40.5

## Sheet: Correlation CD8Treg
CD8Treg	FEV1%
0.89	46.4
1.05	42.4
0.82	44.4
0.9	49.4
0.57	45.8
0.79	51.3
1.25	53.6
0.95	43.9
0.95	77.9
1.08	54.1
1.43	45.1
0.95	58.4
0.67	44.4
1.51	57.7
0.69	66.9
1.21	40.5
1.01	53.8
0.84	40.5
