# Supplementary material for: Cigarette Smoke Disturbs the Survival of CD8+ Tc/Tregs Partially through Muscarinic Receptors-Dependent Mechanisms in Chronic Obstructive Pulmonary Disease
Source: PLoS One. 2016 Jan 25;11(1):e0147232. doi: 10.1371/journal.pone.0147232 (PMC4726532; doi:10.1371/journal.pone.0147232)
Supplement: S1 File — (ZIP) [file pone.0147232.s001.zip › S1_file/Original Data for Figure 3.xlsx]

## Sheet: Sheet1
Medium	26.5823	39.2405	36.7089	22.7848	34.1772
Stimulated	100	100	100	100	100
CSE	186.076	129.114	148.734	152.532	156.962
CSE+Atro	106.329	77.8481	41.7722	66.4557	40.5063
Muscarine	147.721	160.127	150	154.43	143.671
Muscarine+Atro	26.5823	97.4684	57.5949	124.051	96.8354
Atro	91.1392	69.6202	37.9747	56.3291	36.7089
