# Supplementary material for: Cigarette Smoke Disturbs the Survival of CD8+ Tc/Tregs Partially through Muscarinic Receptors-Dependent Mechanisms in Chronic Obstructive Pulmonary Disease
Source: PLoS One. 2016 Jan 25;11(1):e0147232. doi: 10.1371/journal.pone.0147232 (PMC4726532; doi:10.1371/journal.pone.0147232)
Supplement: S1 File — (ZIP) [file pone.0147232.s001.zip › S1_file/Original Data for Figure 4.xlsx]

## Sheet: Sheet1
Medium	100	100	100	100	100	100
CSE	64.8148	55.5556	76.7196	67.4603	44.9736	57.5397
CSE+Atro	121.693	162.698	149.471	113.757	104.497	125.661
Muscarine	63.4921	70.1058	54.2328	74.0741	46.2963	67.4603
Muscarine+Atro	130.952	117.725	167.989	144.18	99.2064	101.852
Atro	149.471	112.434	120.37	174.603	152.116	128.307
