# Supplementary material for: Cigarette Smoke Disturbs the Survival of CD8+ Tc/Tregs Partially through Muscarinic Receptors-Dependent Mechanisms in Chronic Obstructive Pulmonary Disease
Source: PLoS One. 2016 Jan 25;11(1):e0147232. doi: 10.1371/journal.pone.0147232 (PMC4726532; doi:10.1371/journal.pone.0147232)
Supplement: S1 File — (ZIP) [file pone.0147232.s001.zip › S1_file/Original Data for Figure 5.xlsx]

## Sheet: Sheet1
Medium	36.8396	27.3873	13.5725	27.872	37.3243
Stimulated	100	100	100	100	100
CSE	175.715	159.961	134.27	132.574	158.992
CSE+Atro	83.3737	71.7402	90.6447	88.9481	70.0436
Muscarine	147.843	153.902	191.953	128.454	149.055
Muscarine+Atro	97.6733	117.062	140.572	107.853	109.792
Atro	75.1333	65.4387	84.8279	60.5914	75.1333
