# Supplementary material for: Cigarette Smoke Disturbs the Survival of CD8+ Tc/Tregs Partially through Muscarinic Receptors-Dependent Mechanisms in Chronic Obstructive Pulmonary Disease
Source: PLoS One. 2016 Jan 25;11(1):e0147232. doi: 10.1371/journal.pone.0147232 (PMC4726532; doi:10.1371/journal.pone.0147232)
Supplement: S1 File — (ZIP) [file pone.0147232.s001.zip › S1_file/Original Data for Figure 6.xlsx]

## Sheet: Sheet1
Medium	100	100	100	100	100	100
CSE	251.979	226.913	193.931	245.383	204.486	215.04
CSE+Atro	291.557	378.628	248.021	241.425	270.449	257.256
Muscarine	151.715	224.274	267.81	43.5356	80.4749	250.66
Muscarine+Atro	147.757	197.889	176.781	91.029	113.457	158.311
Atro	149.077	93.6676	85.752	191.293	171.504	159.631
