# Supplementary material for: Cigarette Smoke Disturbs the Survival of CD8+ Tc/Tregs Partially through Muscarinic Receptors-Dependent Mechanisms in Chronic Obstructive Pulmonary Disease
Source: PLoS One. 2016 Jan 25;11(1):e0147232. doi: 10.1371/journal.pone.0147232 (PMC4726532; doi:10.1371/journal.pone.0147232)
Supplement: S1 File — (ZIP) [file pone.0147232.s001.zip › S1_file/Original Data for Table 1.xlsx]

## Sheet: Age
HC	HS	COPD
63	55	63
48	64	58
49	62	55
53	54	67
47	55	63
50	59	70
61	56	61
54	52	63
48	52	66
55	61	61
66	66	51
50	67	64
63	60	49
40	59	41
76	66	66
		49
		50
		53

## Sheet: Gender
HC	HS	COPD
Male	Male	Male
Male	Male	Male
Male	Male	Female
Male	Male	Male
Female	Male	Male
Male	Female	Male
Male	Male	Male
Female	Male	Male
Male	Male	Male
Male	Male	Male
Male	Male	Female
Male	Male	Male
Male	Male	Male
Male	Male	Male
Male	Male	Male
		Male
		Male
		Male

## Sheet: Tobacoo
HS	COPD
52	55
28	21
27	53
64	31
58	44
42	17
36	52
26	36
47	34
39	36
34	70
60	38
42	44
31	14
12	64
	34
	57
	38

## Sheet: FEV1%
HC	HS	COPD
91.9	97.4	46.4
95.1	96.8	42.4
92.9	93.1	44.4
91	93.6	49.4
97.4	94.9	45.8
93.3	92.6	51.3
87.9	93.8	53.6
96.6	97.6	43.9
89.6	90.6	77.9
93.7	90.6	54.1
93.7	95.5	45.1
97.9	97.3	58.4
98.6	95.6	44.4
93.7	91.7	57.7
96.6	93.3	66.9
		40.5
		53.8
		40.5

## Sheet: FEV1-FVC
HC	HS	COPD
73.31	84.42	49.58
81.45	74.61	63.2
80.03	83.66	46.65
77.42	84.49	59.06
78.35	75.62	61.04
88.84	81.41	52.45
73.98	73.36	61.42
79.43	93.38	48.54
87.22	76.43	48.63
72.37	85.26	53.9
73.83	79.01	51.58
90.01	72.45	63.83
90.12	80.04	28.51
83.88	77.53	37.54
90.53	72.39	41.28
		46.79
		52.24
		52.86
		54.98
		39.92
		49.81
		54.52
